# Supplementary material for: Small intestinal viability assessment using dielectric relaxation spectroscopy and deep learning
Source: Sci Rep. 2022 Feb 28;12:3279. doi: 10.1038/s41598-022-07140-4 (PMC8885696; doi:10.1038/s41598-022-07140-4)
Supplement: Supplementary file 1 — Supplementary Information 1. [file 41598_2022_7140_MOESM1_ESM.xlsx]

## Sheet: Ark1
SVM model performance
Frequency	Data	Accuracy [%]	F1 score [%]	Sensitivity [%]	Specificity [%]
Whole range	Ischemia	59.7 ± 13.6	64.2 ± 13.7	60.4 ± 15.9	58.6 ± 21.1
	Reperfusion	61.7 ± 14.9	63.9 ± 15.8	63.7 ± 18.8	59.2 ± 12.2
Selected range	Ischemia	60.5 ± 8.8	66.8 ± 9.5	66.2 ± 14.1	51.4 ± 7.4
	Reperfusion	63.9 ± 10.9	66.1 ± 12.3	65.7 ± 15.6	61.6 ± 12.1
RF model performance
Frequency	Data	Accuracy [%]	F1 score [%]	Sensitivity [%]	Specificity [%]
Whole range	Ischemia	61.1 ± 5.4	69.9 ± 5.8	74.2 ± 11.5	40.0 ± 9.0
	Reperfusion	55.5 ± 9.7	59.8 ± 12.4	62.2 ± 17.7	47.3 ± 8.8
Selected range	Ischemia	53.9 ± 6.9	63.3 ± 6.6	65.0 ± 9.1	35.9 ± 12.8
	Reperfusion	57.8 ± 8.8	61.7 ± 12.2	64.8 ± 19.4	49.2 ± 7.1
